# Supplementary material for: Controlling Intramolecular Interactions in the Design of Selective, High-Affinity Ligands for the CREBBP Bromodomain
Source: J Med Chem. 2021 Jul 13;64(14):10102–23. doi: 10.1021/acs.jmedchem.1c00348 (PMC8311651; doi:10.1021/acs.jmedchem.1c00348)
Supplement: Supplementary file 2 — jm1c00348_si_002.csv [file jm1c00348_si_002.csv]

Compound	SMILES								CREBBP Kd (ITC) (uM)		CREBBP IC50 (uM)		BRD4(1) Kd (ITC) (uM)		BRD4(1) Kd (NMR) (uM)
1	C[C@H]1NC2=C(C=CC=C2C(NCCCN3C(C=C(OC)C=C4)=C4CCC3)=O)NC1=O								0.353		0.323		1.01
6	O=C(NCCCN1C(C=C(OC)C=C2)=C2CCC1)C3=CC=CC4=C3N[C@H](C)CC(N4)=O								0.466		1.4		2.82
7	O=C(NCCCN1C(C=C(OC)C=C2)=C2CCC1)C3=CC=CC4=C3N[C@@H](C)CC(N4)=O								n.b.		n.b.
8	O=C(NCCCN1C(C=C(OC)C=C2)=C2CCC1)C3=CC=CC4=C3NCC(C)C(N4)=O										10.2		2.9
2	C[C@H](CC(N1)=O)NC2=C1C=CC=C2/C=C/CCCN3C(C=C(OC)C=C4)=C4CCC3								0.102				n.b.		10.3
3	C[C@@H](CC(N1)=O)NC2=C1C=CC=C2/C=C/CCCN3C(C=C(OC)C=C4)=C4CCC3								n.b.
25	C[C@H](CC(N1)=O)NC2=C1C=CC=C2/C=C\CCCN3C(C=C(OC)C=C4)=C4CCC3								0.329				1.17
26	C[C@H](CC(N1)=O)NC2=C1C=CC=C2C#CCCCN3C(C=C(OC)C=C4)=C4CCC3								0.154				n.b.
27	C[C@H](CC(N1)=O)NC2=C1C=CC=C2CCCCCN3C(C=C(OC)C=C4)=C4CCC3								n.b.
