# Supplementary material for: Controlling Intramolecular Interactions in the Design of Selective, High-Affinity Ligands for the CREBBP Bromodomain
Source: J Med Chem. 2021 Jul 13;64(14):10102–23. doi: 10.1021/acs.jmedchem.1c00348 (PMC8311651; doi:10.1021/acs.jmedchem.1c00348)
Supplement: Supplementary file 3 — jm1c00348_si_003.zip [file jm1c00348_si_003.zip]

Archive with 5 entries (5 files):
- Figure 8.pse
- Figure 9B.pse
- Figure 9C.pse
- Figure 9D.pse
- Figure S3A.pse
